# Supplementary material for: Investigation of the effect of UV-B light on Arabidopsis MYB4 (AtMYB4) transcription factor stability and detection of a putative MYB4-binding motif in the promoter proximal region of AtMYB4
Source: PLoS One. 2019 Aug 8;14(8):e0220123. doi: 10.1371/journal.pone.0220123 (PMC6687144; doi:10.1371/journal.pone.0220123)
Supplement: S4 Table — Amino acid residues involved in non-bonded contacts/Hydrophobic interaction. (XLSX) [file pone.0220123.s006.xlsx]

## Sheet: Sheet1
S4 Table. AtMYB4-MYB4- Cis1 and AtMYB4–MYB4-Cis-2 binding.
	H-bond interactions			Amino acid residues involved in non-bonded contacts/Hydrophobic interaction
Interacting Oligo	Chain A	Chain B	H-bond	Chain A	Chain B
MYB4-Cis1	T1-P-T2		O-Thr180 OG1-Thr180	Gln81, Pro79, Leu82, Ser211, Arg52, Thr86, Asn26, Leu202, Gly203, Leu204, Phe199, Arg151, Ser193, Gly192, Lys191, Pro161, Thr159, Thr160, Arg182, Met181, Arg180, Gly179, Gly169	Gly173, Met170, Leu168, Ser167, Cys166, Lys165, Val186, Val185, Gly187, Lys157, Gly156, His155, Ser190, Met195, Asp194, Asn197, Lys206, Gly198, Glu208, Leu204, Phe199, Thr210
		G54-P-T53 T53-P-T52 G43-P-T32 T42	O-Ser196 N-Ser196 SG-Cys183 OD2-Asp184
MYB4-Cis2	A80		NE2-Gln153	Gly187, Gly188, His155, Ser189, Ser190, Gly154, Arg151, Asp150, Val149, Leu139, Glu140, Leu141, Phe134, Ile107	Arg58, Arg216, Asp61, Ile143, Leu145, Ser144, Asp194, Gly192, Lys191, Ser158, Thr159
		G66-P-A65 T61-P-A60 A60-P-T59	O-Lys157 O-Ser193
