# Supplementary material for: Investigation of the effect of UV-B light on Arabidopsis MYB4 (AtMYB4) transcription factor stability and detection of a putative MYB4-binding motif in the promoter proximal region of AtMYB4
Source: PLoS One. 2019 Aug 8;14(8):e0220123. doi: 10.1371/journal.pone.0220123 (PMC6687144; doi:10.1371/journal.pone.0220123)
Supplement: S5 Table — Amino acid residues involved in Non-bonded contacts/Hydrophobic interactions. (XLSX) [file pone.0220123.s007.xlsx]

## Sheet: Sheet1
S5 Table.Interactions involving AtMYB4 and mutant forms of MYB4-Cis1 and MYB4-Cis2.
	H-bonded interactions			Amino acid residues involved in Non-bonded contacts/Hydrophobic interactions
Interacting Oligonucleotides	Chain A	Chain B	H-bond	Chain A	Chain B
MYB4-Cis1/m1	C6-P-C7 A14-P-A15 T16-P-T17 T17-P-C18 C18-P-A19		O-Gly174 O-Arg127 OD2-Asp122	Cys165, Asp166, Arg164, Val167, Val168, Ser175, Hie126, Asn154, Ile153, Gly155, Pro128, Ile129, Asp122	Gly170, Ser171, Ser170, Glu201, Gly155, Glu157, Ser125, Glu76, Ile117, Lyp115, Arg114, Arg164
		A60-P-A59	O-Gly169
MYB4-Cis1/m2	T17-P-T18 A20-P-C21		O-Lyp115 O-Thr124	Arg114, Hid111, Asp75, Leu116, Glu76, Ile117, Lyp80, Ser125, Met156, Glu157, Arg127, Ser199, Gly155, Glu201, Arg164	Asn118, Arg119, Gly120, Asp122, Pro123, Hie126, Ile129, Arg127, Asn154, Gly155, Ile153, Arg164, Gly174, Ser175, Arg162, Asp176, Val167, Cys165 Asp166
		A45-P-A44	O-Ile121
MYB4-Cis1/m3	A19-P-A20		O-Gly169	Hid111, Arg114, Lyp115, Asp75, Glu76, Glu72, Ile117, Lyp80, Thr124, Ser125, Met156, Arg127, Glu157, Leu200	Asn118, Ile121, Asp122, Hie126, Ile129, Glu73, Gly155, Asn154, Ile153, Ser175, Arg162, Asp176
		T56 T47-P-T46	NE2-Hie126 O-Gly174
MYB4-Cis2/m1	G14-P-G15		O-Hie126	Arg114, Glu72, Asp75, Hid111, Lyp115, Glu76, Thr124, Ser125, Met156, Arg127, Glu157, Leu200, Glu201	Asp166, Val167, Arg164, Ser175, Val168, Asp176, Gly174, Arg162, Asn154, Ile153, Ile129, Pro128, Arg127
		A48	SG-Cys165
MYB4-Cis2/m2	G10 C19-P-C20		N-Met156	Arg114, Glu72, Asp75, Hid111, Lyp115, Glu76, Ile117, Lyp80, Thr124, Ser125, Met156, Arg127, Glu157, Leu200	Asn118, Asp122, Pro123, Hie126, Ile129, Arg127, Asn154, Ile153, Ser175, Asp166
		C55-P-C54 C 54	O-Gly174 SG-Cys165
MYB4-Cis2/m3	T4-P-A5 A7-P-A8 C16-P-G17 A18-P-C19		O-Lyp115 O-Thr124	Hid111, Asp75, Glu76, Ser125, Met156, Arg127, Glu157, Leu200, Glu201, Gly155, Arg164, Lyp173, Ser199	Asn118, Gly120, Ile121, Asp122, Ile129, Arg127, Glu73, Gly155, Asn154, Ile153, Asp176, Arg162, Cys165, Asp166
		T64 A56-P-C55 C55-P-C54	NE2-Hie126 O-Gly174
